# Supplementary material for: Clonality and Micro-Diversity of a Nationwide Spreading Genotype of Mycobacterium tuberculosis in Japan
Source: PLoS One. 2015 Mar 3;10(3):e0118495. doi: 10.1371/journal.pone.0118495 (PMC4348518; doi:10.1371/journal.pone.0118495)
Supplement: S1 Table — (XLSX) [file pone.0118495.s001.xlsx]

## Sheet: Table S1 (VNTR definition)
S1 Table A definition of M-strains based on 24 loci VNTR genotyping method
Strain	Supply's 15																Addition for JATA 12					Addition for high discrimination
	M04	M10	M16	M26	M31	M40	EA	EC	Q11b	Q26	Q4156	t04	t21	t30	t39		t24	V2372	Q15	Q3336		Q11a	Q3232	V3820	V4120	Q18
M-strain	2	3	3	7	5	3	4	4	8	8	3	4	4	4	3		3	3	4	7		8	14	14	9	8
H37Rv (control)	3	3	2	3	3	1	3	4	5	5	3	2	1	2	5		4	2	4	8		2	4	3	2	5
