# Supplementary material for: Clonality and Micro-Diversity of a Nationwide Spreading Genotype of Mycobacterium tuberculosis in Japan
Source: PLoS One. 2015 Mar 3;10(3):e0118495. doi: 10.1371/journal.pone.0118495 (PMC4348518; doi:10.1371/journal.pone.0118495)
Supplement: S2 Table — (XLSX) [file pone.0118495.s002.xlsx]

## Sheet: Sup2(NGS)
S2 Table Summary of short reads of 10 clonal isolates of M-strains
Isolate name	No. of reads	No. of bases	Mapping results*						Accession number
			Read count mapped	Read count of non-specific matches	Fraction of reference covered (%)	Coverage
						Average	Max	Min
yg10_015	8802618	660196350	8615071	127,490 (1.48%)	99.2976	138.19	746	0	DRR019442
FY21N052	6629018	497176350	6492600	94,252 (1.45%)	99.2843	104.14	576	0	DRR019441
Oki-1530	13322818	999211350	13136034	180,757 (1.38)	99.3198	222.69	1487	0	DRR019438
080715T	10969398	822704850	10818316	149,177 (1.38%)	99.3087	183.43	1158	0	DRR019444
090824T	12883884	966291300	12703305	174,773 (1.38%)	99.3133	215.4	1204	0	DRR019443
KK11-2645	11538666	865399950	11377255	157,158 (1.38%)	99.3143	192.2	1183	0	DRR019439
KK11-2647	10865802	814935150	10726321	146,506 (1.37%)	99.3076	181.88	1091	0	DRR019440
4991	14275474	1070660550	14121778	198,774 (1.41%)	99.3189	239.47	1459	0	DRR019435
5984S	11358782	851908650	11208146	157,078 (1.40%)	99.3101	190.09	1165	0	DRR019436
6503R	12087772	906582900	11921197	166,894 (1.40%)	99.3089	202.17	1244	0	DRR019437
* BWA v0.5.8c was used for mapping analysis to a genome sequence H37Rv (Genbank ID AL123456.2, 4,411,532 bp). Statistical data were calculated by CLC genomics workbench (QIAGEN).
