# Supplementary material for: Clonality and Micro-Diversity of a Nationwide Spreading Genotype of Mycobacterium tuberculosis in Japan
Source: PLoS One. 2015 Mar 3;10(3):e0118495. doi: 10.1371/journal.pone.0118495 (PMC4348518; doi:10.1371/journal.pone.0118495)
Supplement: S3 Table — (XLSX) [file pone.0118495.s003.xlsx]

## Sheet: Sup3 (excluded genes)
S3 Table ORFs and intergenic regions from which called substitution mutations were excluded from genomic comparison in this study
Rv no.	Gene name	Reasons of exclusion
Rv0071	-	Including unmapped region
Rv0095c	-	Member of 13E12 repeat family protein
Rv0096	PPE1	PE/PPE gene
Rv0109	PE_PGRS1	PE/PPE gene
Rv0151c	PE1	PE/PPE gene
Rv0152c	PE2	PE/PPE gene
Rv0159c	PE3	PE/PPE gene
Rv0278c	PE_PGRS3	PE/PPE gene
intergenic region	intergenic: Rv0278c/0279c	unmapped region
Rv0279c	PE_PGRS4	PE/PPE gene
Rv0280	PPE3	PE/PPE gene
Rv0305c	PPE6	PE/PPE gene
Rv0355c	PPE8	PE/PPE gene
Rv0388c	PPE9	PE/PPE gene
Rv0442c	PPE10	PE/PPE gene
Rv0532	PE_PGRS6	PE/PPE gene
Rv0578c	PE_PGRS7	PE/PPE gene
Rv0746	PE_PGRS9	PE/PPE gene
Rv0747	PE_PGRS10	PE/PPE gene
Rv0755c	PPE12	PE/PPE gene
Rv0833	PE_PGRS13	PE/PPE gene
Rv0872c	PE_PGRS15	PE/PPE gene
Rv0978c	PE_PGRS17	PE/PPE gene
Rv0980c	PE_PGRS18	PE/PPE gene
-	intergenic: Rv0980c/0981	Including unmapped region
Rv1037c	esxI	paralogous gene
Rv1040c	PE8	PE/PPE gene
Rv1054	-	Including large sequence polymorphism
Rv1067c	PE_PGRS19	PE/PPE gene
Rv1068c	PE_PGRS20	PE/PPE gene
Rv1087	PE_PGRS21	PE/PPE gene
Rv1091	PE_PGRS22	PE/PPE gene
Rv1148c	-	Member of 13E12 repeat family protein
Rv1196	PPE18	PE/PPE gene
Rv1214c	PE14	PE/PPE gene
Rv1243c	PE_PGRS23	PE/PPE gene
Rv1313c	-	IS1557
Rv1325c	PE_PGRS24	PE/PPE gene
Rv1361c	PPE19	PE/PPE gene
Rv1387	PPE20	PE/PPE gene
Rv1396c	PE_PGRS25	PE/PPE gene
Rv1430	PE16	PE/PPE gene
Rv1441c	PE_PGRS26	PE/PPE gene
Rv1450c	PE_PGRS27	PE/PPE gene
Rv1452c	PE_PGRS28	PE/PPE gene
-	intergenic: Rv1452c/1453c	VNTR
Rv1548c	PPE21	PE/PPE gene
Rv1588c	-	Member of 13E12 repeat family protein
Rv1705c	PPE22	PE/PPE gene
Rv1753c	PPE24	PE/PPE gene
Rv1802	PPE30	PE/PPE gene
Rv1803c	PE_PGRS32	PE/PPE gene
Rv1807	PPE31	PE/PPE gene
Rv1808	PPE32	PE/PPE gene
Rv1809	PPE33	PE/PPE gene
Rv1818c	PE_PGRS33	PE/PPE gene
Rv1917c	PPE34	PE/PPE gene
Rv1918c	PPE35	PE/PPE gene
Rv1983	PE_PGRS35	PE/PPE gene
Rv1996	-	LSP in Oki-1530
Rv2015c	-	IS6110
Rv2098c	PE_PGRS36	PE/PPE gene
-	intergenic: Rv2106/2107	paralogous
Rv2126c	PE_PGRS37	PE/PPE gene
Rv2162c	PE_PGRS38	PE/PPE gene
Rv2328	PE23	PE/PPE gene
Rv2346c	esxO	paralogous
Rv2424c	-	IS1558
Rv2434c	-	Including unmapped region
Rv2490c	PE_PGRS43	PE/PPE gene
Rv2512c	-	IS1081
Rv2519	PE26	PE/PPE gene
Rv2543	lppA	Highly polymorphic
Rv2544	lppB	Highly polymorphic
Rv2591	PE_PGRS44	PE/PPE gene
Rv2634c	PE_PGRS46	PE/PPE gene
Rv2650c	phiRv2	Prophage
Rv2666	-	IS1081
Rv2741	PE_PGRS47	PE/PPE gene
Rv2769c	PE27	PE/PPE gene
Rv2770c	PPE44	PE/PPE gene
-	intergenic: Rv2813/2814c	VNTR
Rv2820c	-	Including unmapped region
Rv2853	PE_PGRS48	PE/PPE gene
-	intergenic: Rv2920c/2921c	VNTR
Rv3021c	PPE47	PE/PPE gene
Rv3097c	PE_PGRS63	PE/PPE gene
Rv3144c	PPE52	PE/PPE gene
Rv3159c	PPE53	PE/PPE gene
-	intergenic: Rv3324A/3325	IS6110
Rv3327	-	IS1547
Rv3343c	PPE54	PE/PPE gene
Rv3344c	PE_PGRS49	PE/PPE gene
Rv3347c	PPE55	PE/PPE gene
Rv3350c	PPE56	PE/PPE gene
Rv3425	PPE57	PE/PPE gene
-	intergenic: Rv3428c/3429	paralogous
Rv3429	PPE59	PE/PPE gene
Rv3466	-	Member of 13E12 repeat family protein
Rv3467	-	Member of 13E12 repeat family protein
Rv3478	PPE60	PE/PPE gene
Rv3507	PE_PGRS53	PE/PPE gene
Rv3508	PE_PGRS54	PE/PPE gene
Rv3511	PE_PGRS55	PE/PPE gene
Rv3511	PE_PGRS56	PE/PPE gene
Rv3514	PE_PGRS57	PE/PPE gene
Rv3532	PPE61	PE/PPE gene
Rv3590c	PE_PGRS58	PE/PPE gene
Rv3595c	PE_PGRS59	PE/PPE gene
Rv3619c	esxV	paralogous
Rv3620c	esxW	paralogous
Rv3798	-	IS1557
Rv3872	PE35	PE/PPE gene
Rv3892c	PPE69	PE/PPE gene
