# Supplementary material for: Clonality and Micro-Diversity of a Nationwide Spreading Genotype of Mycobacterium tuberculosis in Japan
Source: PLoS One. 2015 Mar 3;10(3):e0118495. doi: 10.1371/journal.pone.0118495 (PMC4348518; doi:10.1371/journal.pone.0118495)
Supplement: S4 Table — (XLSX) [file pone.0118495.s004.xlsx]

## Sheet: Sup4(curated SNVs)
S4 Table Curated SNVs determined by mapping analysis of short reads to the H37Rv genomic sequence
Position	Nucleotide			Gene		Isolate called as variant by mapping analysis *													Profile of mapped region	Decision
	H37Rv	variant				090824T	080715T	KK11-2645	KK11-2647	4991	Oki-1530	yg10_015	5984S	6503R	FY21N052		T85
90144	A	G		Rv0082		85	85	85		x	85		85		x		x		Pseudo-negative: Systematic error region	Included as SNV common to the isolates
163705	C	T		Rv0136		85	85	x	x	85	x	x		85	x		x		Pseudo-negative: Substitution of continuous dinucleotides	Included as SNV common to the isolates
194306	C	G		Rv165c				85	85					85	85		x		Mapping error caused by insertion adjascent from the position	Excluded
215977	C	T		Rv185		x	85	x	x	x	x	x	x	x	x		x		Pseudo-negative owing to low quality of the nucleotide on 080715T	Included as SNV common to the isolates
234477	T	G		Rv0197		x		x	85	85		x	x	85	85		x		Pseudo-negative: Systematic error region	Included as SNV common to the isolates
234497	C	G		Rv0197											85		85		Mapping error caused by insertion adjascent from the position	Excluded
283610	G	A		Rv0236c		x	85	85		x	85	x	85	x	85		x		Pseudo-negative: Systematic error region	Included as SNV common to the isolates
454295	T	C		Rv0376c		x	x		x	x		x	x	x	x		x		Pseudo-negative: Systematic error region	Included as SNV common to the isolates
459399	A	C		intergenic		x	85	85	x	x	85	x	85	85	x		x		Disturbed mapping owing to large sequence polymorphism	Included as SNV common to the isolates
518987	C	T		Rv0430		85	x	85	85		85		85	85	85		x		Pseudo-negative: Systematic error region	Included as SNV common to the isolates
1177213	G	C		Rv1054		x	x	x	x	x	85	x	85	x	x				Disturbed mapping owing to large sequence polymorphism	Excluded
1224367	T	C		intergenic		x	x	85	x	x	x	x	x	x	x		x		Pseudo-negative: Systematic error region	Included as SNV common to the isolates
1273251	C	A		Rv1145				85		85							x		Mapping error caused by insertion adjascent from the position	Excluded
1313338	A	G		intergenic		x	85	x	85	x	85	x	x	x	x		x		Pseudo-negative: Systematic error region	Included as SNV common to the isolates
1406761	C	G		Rv1258c				85					85	85			x		Mapping error caused by insertion adjascent from the position	Excluded
1931179	C	A		Rv1704c		x	85	x	x	x	x	x	x	x	x		x		Pseudo-negative: Systematic error region	Included as SNV common to the isolates
2295685	C	A		pks12			85					85	85		85				Low frequency of variant nucleotide in some isolates	Excluded
2300237	A	G		pks12				85		85	85	x	85	85	x				Low frequency of variant nucleotide in some isolates	Excluded
2421976	C	G		Rv2160A:Rv2160c			85	85			85		85	85			x		Mapping error caused by insertion adjascent from the position	Excluded
2536629	G	A		Rv2264c								85					85		Mapping error caused by insertion adjascent from the position	Excluded
2566768	A	C		intergenic		85		x	x	x	x	x	x	x	x				Mapping error caused by insertion adjascent from the position	Excluded
2854172	G	A		Rv2529		x	x	85	85	85	85	x	x	x	x				Pseudo-negative: Systematic error region	Included as SNV common to the isolates
2889633	T	C		Rv2566		x	x	x	x	x	x	x	x	x	85		x		Pseudo-negative: Systematic error region	Included as SNV common to the isolates
3113872	A	T		Rv2807		x	x	x	x	x	x	85	x	x	x		x		Pseudo-negative: Systematic error region	Included as SNV common to the isolates
3590687	T	C		intergenic		85			85	85		85		85	85		x		Mapping error caused by insertion adjascent from the position	Excluded
3610392	G	C		Rv3234c										85			x		Mapping error caused by insertion adjascent from the position	Excluded
3846791	A	G		intergenic		x	x	x	x	x	x	85	x	x	x				Pseudo-negative: Systematic error region	Excluded
4170965	G	A		Rv3725			85			85	85		85				x		Mapping error caused by insertion adjascent from the position	Excluded
4223172	T	C		Rv3777		x	x	x	85	x	x	85	x	85	x		x		Pseudo-negative: Systematic error region	Included as SNV common to the isolates
4231949	G	C		Rv3785		85		85		85			85	85	85				Mapping error caused by insertion adjascent from the position	Excluded
4383146	C	G		Rv3897c									85						Mapping error caused by insertion adjascent from the position	Excluded
4359165	G	C		Rv3879c			x		85	85	x		85	85	x		x		Pseudo-negative: Systematic error region	Included as SNV common to the isolates
* SNVs called as more than 90% of a single different nucleotide to the reference sequence were refered by 'x'. SNVs called as more than 85-90% of a single different nucleotide to the reference sequence were refered by '85'.
