# Supplementary material for: Clonality and Micro-Diversity of a Nationwide Spreading Genotype of Mycobacterium tuberculosis in Japan
Source: PLoS One. 2015 Mar 3;10(3):e0118495. doi: 10.1371/journal.pone.0118495 (PMC4348518; doi:10.1371/journal.pone.0118495)
Supplement: S5 Table — (XLSX) [file pone.0118495.s005.xlsx]

## Sheet: Sup6 (specific 57 SNVs_primers)
S5 Table Positions of SNVs within clonal variation of M-strains identified by mapping analyses and primer sequences for direct sequencing
Position to H37Rv	Nucleotide			Gene	Amino Acid	Primers of PCR for direct sequencing
	H37Rv	Variant				Forward	Reverse	Amplicon size (bp)
34568	T	C		bioF2	92: S => P	Real time PCR system was established (see Table S6)		-
55979	G	C		Rv0051	95: R => P	ACGTATTGGGTGCCGCTCT	GTCAGCACCGGATACTCCAT	385
77826	A	G		glyA2	Silent	GTTCCGGGTAGAGCGGATAG	GATGTGCACCTCGTCCTAGTC	310
211912	C	A		Rv0180c	Silent	GTAAGTCGCTCGCCCACTTT	CATCCTAAACCCCATGACCA	381
301446	G	A		Rv0249c	Silent	TGTCGGCGACTGCCATAC	GATCGGCGTTTTCACACC	361
525599	C	T		psd	162: A => T	GACGTTGACGATCGGCTCT	CGAACTCAGCATGGGTGAC	364
761155	C	T		rpoB	450: S => L	Not determined		-
872866	C	T		Rv0779c	143: V => I	GACCGGATCGGTGCTGAC	CTCAGCAACCCCATCACC	291
994145	G	T		Rv0892	98: R => L	ATCTATGAAAAGGCCGACGA	CCTGAAGTCGTCCAAACCAG	357
1049029	C	G		Rv0939	206: C => W	AAGACTTGACCGTCGAGCAG	CGAAGCTCCAGTCCATCTGT	273
1050728	C	A		Rv0940c	Silent	TCGATCCGTTGTGATGCTTA	CTGATCGCCAGGGTCAAG	257
1079422	C	T		ctpV	227: T => I	TTGACCTCGAACATGGACAC	GTCTCCGACTTGGACCTGAT	273
1104502	A	G		Rv0987	654: Q => R	CGGCAATAAAGACACGCTCT	ATGCTTCGCGGACACTATG	359
1149097	A	G		kdpE	4: V => A	AGCACGTCGATACCCGACA	GACCGAGGAGCAACTCTTTG	377
1219166	C	T		intergenic	-	CTTGGAGGCCTGCTGTTC	CCAACCTCGTGGAGAACATT	372
1267279	C	A		intergenic	-	CCTGCGATCGACTCCATATT	GGTTGGAGTGGTCAGGATGT	363
1518087	C	T		fabG2	Silent	GTGTCAGGCAAGGTCGGTAT	TCTTGACGAATTGCCGTACC	356
1544924	G	A		Rv1372	34: V => M	CGTCATTGGGGTTTCGTC	ACATCAAATTTGGCGTCGAG	376
1566355	C	G		dfp	Silent	CATACCGCAGGGCTCGTC	CGGCATTGACGACTAACAGA	379
1623227	C	A		intergenic	-	Real time PCR system was established (see Table S6)		-
1681253	G	A		Rv1491c	Silent	CCAGTTACAGGGGCAAGGT	GTGCGGATCCTGTCCTTC	385
1763826	C	T		ilvA	Silent	CTACGCGGAGCGTACAACCT	GAGCTGGCCAAGCACTTC	354
1810221	T	C		intergenic	-	GATGTCGGAGCGAATGATTT	TGATCTCCGACAGGCTCAC	311
1914938	A	G		intergenic	-	GGGTGTCGGTCAACAACATT	CTAGACTTCGACGGGGGTCT	351
2103093	C	A		intergenic	-	CGATGATCACAACTCGATGC	CTATCTGCCCGGGGTCATC	263
2114122	T	C		Rv1866	328: V => A	GTGTTGGTCGCGAAGTTGT	GATGCCCAGATCAAGAATCC	351
2124923	G	C		intergenic	-	ACGACTGGGACGAGTACGAC	TCCACTAATATGCGGCTTGA	363
2155783	G	T		katG	110: A => D	Not determined		-
2189776	T	C		Rv1937	Silent	GAAAATGCTCAGCGAGACCT	TCCGATTCGTAGCGGAAGT	351
2373568	C	T		Rv2113	Silent	GCTGCTTCGCTCAACGAC	CAGAGGGTCGAGGAACATC	400
2401313	C	G		Rv2141c	137: R => P	TCAGGTACAGGCGACGTTC	CTGATCCACGGGCATCTC	358
2426724	C	T		pbpB	122: A => T	GCCAACTTGGGGAGAGGT	CAGCTGGCATTCGATGTG	369
2530142	G	A		Rv2257c	Silent	TGCGTTTCTATTGTGCCTTG	GTGATCTGCTGCGTCCATC	391
2577031	G	A		Rv2305	408: G => E	GAAGATCGGTTCGTCGAAAG	ACCGCAACCAGGTAGAACAG	365
2715496	G	A		Rv2417c	Silent	GGGCTACACAGGGTCACAGT	ATGATCGACCGGGTTTGC	387
2717894	G	A		Rv2420c	95: H => Y	TCGCTCAACTCAGTGTCCAG	ATCACCGACTGCTTCGTCAT	364
2778965	G	A		gdh	1100: P => S	AATTCGACACGGCCCAAC	CAGCTGGAGCGACTATGACA	357
2786126	T	C		intergenic	-	ACAGTGGCGTTTCGAACATT	CCTTCGATGGCAGGTTGT	352
2833493	G	T		Rv2516c	Silent	GGCTTGAACTACCGGCATAA	CCAGGGCGTCTATATTGCTC	366
3019823	G	A		Rv2705c:Rv2704	Silent	GTCCGTACCCGCATCTATGT	ATGCTTTTCCCGCATCTCTA	287
3143629	C	T		intergenic	-	GAGCACCAGACTGCCGATAG	GCGGTGTTCAAGGAGGTC	351
3270919	C	A		ppsE	Silent	CCCAACGTCACGTACTTCCT	GGATCCGTTTGATCCTCAAG	317
3348644	A	G		intergenic	-	AAATCGCCCATTTCGAGAC	TGTGTGGCGAATCTTTGGTA	307
3360485	G	T		ilvC	Silent	CTTGAGGTTGGGTTCGATGT	GGAATGGTGTCGCTGTCC	376
3430469	G	T		mmr	28: R => L	CCACCGGTGTGCCTACTC	CCAACCACCTTCATCACAGA	354
3532271	C	G		Rv3163c	215: G => R	CATGTCGATCAACACCACCA	CCGAAATCGTCGTGTTTCC	251
3537120	T	C		Rv3168	340: V => A	ACGTCGCGTGGATGATATTT	GGAAGCTGATGTAGCGGGTA	351
3576421	C	A		Rv3201c	206: G => C	GCCAACTTGGGGAGAGGT	CAGCTGGCATTCGATGTG	369
3659093	G	C		purK	278: L => V	GAGCGGGTAGTCCAAGACC	CAGACGGTGCAACGTGAC	279
3722012	A	C		Rv3335c	197: S => A	GGCTGCGCAACACTATCTG	ATGTGGGCACATCCAGTC	373
3790748	G	A		Rv3376	198: R => H	GTGCTGAGTTCGCAGATGAT	TGTGGATTGCCAAGACACTT	373
3794334	C	T		dxs2	Silent	Real time PCR system was established (see Table S6)		-
3845027	C	A		Rv3428c	315: W => L	AGCCGTGTTTGTCGCGTAG	CGGTGATGTGGTGCAGAT	260
3962886	G	A		Rv3526	150: A => T	CTTGCCCGTTCCACGACT	GCCCACGTTGTGCAGATACT	377
3988563	A	G		Rv3549c	179: V => A	GATATATGACGCCGCATCG	GGTGGGTCGATCGTAAACAT	306
4054887	A	C		Rv3615c	79: S => R	CGTCCCTTCGGAATTCATTG	GTACTGGCGTCGCACCAT	388
4229716	G	A		rfbD	Silent	GGCTGATCGTCTGGAACCT	ATCGGCGTCATGAAGAACA	352
