# Supplementary material for: Clonality and Micro-Diversity of a Nationwide Spreading Genotype of Mycobacterium tuberculosis in Japan
Source: PLoS One. 2015 Mar 3;10(3):e0118495. doi: 10.1371/journal.pone.0118495 (PMC4348518; doi:10.1371/journal.pone.0118495)
Supplement: S6 Table — (XLSX) [file pone.0118495.s006.xlsx]

## Sheet: Sup7 (realtimePCRprobes)
S6 Table Sequences of primers and probes for real-time PCR to verify SNVs of M-strains
Position to H37Rv	Nucleotide			Gene	Amino Acid	Primers and probes for real-time PCR to detect SNVs
	H37Rv	Variant				Forward	Reverse	Probe for wildtype (H37Rv)	Probe for mutant	Amplicon size (bp)
34568	T	C		bioF2	92: S => P	GGGTTTATGACCTTCCGTTTCC	AGGCAATACCCGCTCCAAGT	MBG-TGCGGtCCGACACC-FAM	MGB-TTGCGGcCCGACAC-VIC	69
1623227	C	A		intergenic	-	GCCCAACCTGCCCAGATC	ACGAACTGAGGCGGGTCAT	MBG-TGCCTGGcCGAGGA-FAM	MBG-TTGCCTGGaCGAGGA-VIC	96
1757565	G	A		intergenic	-	CCTGCGGGCACATGGT	ATGGATCCGTCGTGGTAGAAAT	MBG-TTCCTGCGGCTgCC-FAM	MBG-TTTTCCTGCGGCTaCC-VIC	124
3794334	C	T		dxs2	Silent	CGCAGGCGTGCATATGG	CGTTGTTGTTCACGCAGTGACT	MBG-TAACCCCGGCCcTTA-FAM	MBG-TAACCCCGGCCtTTA-VIC	83
