# Supplementary material for: Clonality and Micro-Diversity of a Nationwide Spreading Genotype of Mycobacterium tuberculosis in Japan
Source: PLoS One. 2015 Mar 3;10(3):e0118495. doi: 10.1371/journal.pone.0118495 (PMC4348518; doi:10.1371/journal.pone.0118495)
Supplement: S7 Table — (XLSX) [file pone.0118495.s007.xlsx]

## Sheet: Sup5 (common SNPs)
S7 Table SNVs common to 10 clonal isolates of M-strain identified by their difference from a referential strain T85
Position to H37Rv	Nucleotide			Gene	Amino Acid		Position to CCDC5079
	H37Rv	Variant
46983	G	A		Rv0042c	Silent		48009
135575	G	A		Rv0111	Silent		133196
165675	A	G		Rv0138	118: Y => C		163297
166565	A	G		Rv0139	247: I => V		no difference with M-strains
176498	C	G		Rv0149	267: L => V		174121
208590	A	C		Rv0177	Silent		no difference with M-strains
219852	G	T		Rv0188	123: A => S		217479
252627	G	C		pckA	282: Q => H		250257
285871*	A	G		Rv0236c	Silent		no difference with M-strains
291595	G	A		fabG4	Silent		289227
311889	C	T		Rv0260c	Silent		no difference with M-strains
318962	G	A		oplA	Silent		316595
437670	C	T		Rv0359	Silent		435243
451479	C	T		Rv0373c	109: A => T		449051
471431	C	T		ndhA	Silent		469006
484005	G	T		fadD30	10: R => L		no difference with M-strains
781687	A	G		rpsL	43: K => R		779258
805655	A	G		rpmC	44: N => D		803280
823033	G	A		Rv0730	Silent		820658
941722	T	G		Rv0845	178: I => S		no difference with M-strains
946856	C	A		Rv0849	Silent		943068
952602	C	T		far	324: A => V		948814
1019729	G	T		Rv0914c	79: D => E		1015964
1056958†	T	C		intergenic	-		1053192
1057287†	C	A		intergenic	-		1053521
1113734†	C	A		intergenic	-		1109959
1151304	C	A		kdpD	128: R => L		no difference with M-strains
1197332	T	C		Rv1073	Silent		1193563
1235272	C	T		xseA	Silent		1231500
1343318	G	A		Rv1200	126: G => D		1340914
1446733	G	A		argS	119: A => T		no difference with M-strains
1523817	C	T		moeY	Silent		no difference with M-strains
1593083	C	T		lprH	149: R => C		1592302
1625156	A	T		opcA	70: D => E		1624383
1664846	C	T		acn	401: D => N		1664131
1713721	C	T		fadD25	474: R => C		1713005
1757565‡	G	A		intergenic	-		1756849
1776752	G	A		bioF1	Silent		1776034
1819249	G	A		Rv1619	225: M => I		1809284
1858772	G	A		pheS	14: A => T		1848811
1912984	C	T		mpg	Silent		1903110
1914582	G	A		tyrS	Silent		1904708
1917560	A	G		Rv1692	288: D => G		1907687
1943386	C	G		fadB3	243: P => R		1933512
1960666†	T	C		intergenic	-		1950942
2003040	A	C		Rv1769	139: S => R		1982901
2004540	C	T		Rv1770	Silent		1984401
2145007	C	T		Rv1898	23: T => I		2126602
2181606	A	G		Rv1929c	Silent		2164016
2181818	T	G		Rv1929c	30: E => A		2164228
2185077	T	C		fadE17	371: E => G		2167487
2187291†	A	G		intergenic	-		2169701
2229259	G	T		Rv1985c	215: T => N		2216166
2343299	C	T		Rv2085	Silent		2330527
2369412	A	G		prcA	Silent		2357885
2409957	C	T		ftsQ	229: D => N		2398662
2536892*	T	C		Rv2264c	487: T => A		no difference with M-strains
2582883†	C	A		intergenic	-		2568004
2607939	T	G		Rv2333c	128: K => T		2593061
2668654	G	A		mbtD	539: A => V		2652019
2838897	C	G		Rv2522c	215: M => I		no difference with M-strains
2842976	G	T		fas	Silent		2824776
2854172	G	A		Rv2529	433: R => H		2835967
2878550	G	A		intergenic	-		no difference with M-strains
2884602†	C	T		intergenic	-		2866396
2951844	G	C		Rv2625c	220: F => L		2933640
3056767	G	T		Rv2743c	156: P => T		no difference with M-strains
3107077	C	T		Rv2797c	Silent		3087774
3168493†	T	C		intergenic	-		3142939
3194357	G	T		Rv2885c	398: R => S		3168908
3310174	G	A		Rv2957	Silent		no difference with M-strains
3318761	C	A		kdtB	19: D => Y		3293710
3346197	G	A		Rv2989	Silent		3321258
3353089	G	A		leuB	127: P => L		3324292
3437100	T	C		Rv3074	108: W => R		3413032
3536207	C	T		Rv3168	36: P => S		3516036
3543031	G	A		Rv3175	58: A => T		no difference with M-strains
3614173	T	G		Rv3238c	76: T => P		3592648
3813266	C	T		guaA	Silent		no difference with M-strains
3851887	A	C		Rv3433c	443: S => A		no difference with M-strains
3851888	T	C		Rv3433c	Silent		no difference with M-strains
3897268	A	C		Rv3479	483: E => D		3883966
3939509†	C	G		intergenic	-		3926210
4010954	C	G		bphD	40: V => L		3997656
4030599	A	G		mutY	36: E => G		4017300
4046007	C	T		Rv3603c	38: V => M		no difference with M-strains
4067680	C	T		ppa	Silent		4054606
4068603	C	T		Rv3629c	151: R => H		4055530
4162533	T	C		Rv3719	Silent		4149803
4207967	C	A		Rv3762c	304: G => C		4195239
4263274†	C	T		intergenic	-		4250453
4268114	C	T		Rv3805c	Silent		4255294
4306132	T	C		Rv3831	126: F => L		4293317
4356807	G	A		Rv3878	39: V => M		4344048
* Position 285871 and 2536892 could not been determined as SNVs of T85, because of lack of short reads mapped to these positons.
† Intergenic SNVs specific and common to M-strains. The positions were identical with those of intergenic SNVs reported in our previous paper [16].
‡ The surrogate marker used in this study.
